# Supplementary material for: Distinct Clinical Phenotypes in KIF1A-Associated Neurological Disorders Result from Different Amino Acid Substitutions at the Same Residue in KIF1A
Source: Biomolecules. 2025 May 2;15(5):656. doi: 10.3390/biom15050656 (PMC12109325; doi:10.3390/biom15050656)
Supplement: Supplementary file 1 [file biomolecules-15-00656-s001.zip]

Archive with 1 entries (1 files):
- biomolecules-3543000-supplementary.pdf
